# Supplementary material for: WI12 Rhg1 interacts with DELLAs and mediates soybean cyst nematode resistance through hormone pathways
Source: Plant Biotechnol J. 2021 Oct 5;20(2):283–96. doi: 10.1111/pbi.13709 (PMC8753364; doi:10.1111/pbi.13709)
Supplement: Supplementary file 2 — Table S4 Candidate proteins interacted with WI12 Rhg1 . [file PBI-20-283-s001.xlsx]

## Sheet: Sheet1
Candidate proteins from Yeast two hybrid screening	Gene ID	Description from Phytozome
1	Glyma.18G291500	Beta-1,3-Glucanase-like protein related
2	Glyma.20G129300	Probable carbohydrate esterase
3	Glyma.04G221300	Superoxide dismutase
4	Glyma.03G100800	Ribose-phosphate pyrophosphokinase 5(PRPP)
5	Glyma.08G092800	oxygenase superfamily protein-related
6	Glyma.12G217300	Dehydration-responsive protein RD22
7	Glyma.02G264600	COA-DEPENDENT ACYLTRANSFERASE-RELATED
8	Glyma.08G092800	2-OXOGLUTARATE (2OG) AND FE(II)-DEPENDENT OXYGENASE SUPERFAMILY PROTEIN-RELATED
9	Glyma.02G064200	ribonuclease T2
10	Glyma.09G127700	GLUCOSYL/GLUCURONOSYL TRANSFERASES
11	Glyma.08G170100	elongation factor 2 (EEF2)
12	Glyma.10G242600	3'-phosphoadenosine 5'-phosphosulfate synthase (PAPSS)
13	Glyma.15G177800	CYSTEINE PROTEASE FAMILY C1-RELATED
14	Glyma.07G084000	DNA-directed RNA polymerases I, II, and III subunit RPABC1 (RPB5, POLR2E)
15	Glyma.18G040000	DELLA protein GAI-like
16	Glyma.11G189100	L-phenylalanine biosynthesis II
17	Glyma.04G221300	superoxide radicals degradation
18	Glyma.02G262500	ferritin heavy chain (FTH1)
19	Glyma.02G025900	SERINE/THREONINE PROTEIN PHOSPHATASE
20	Glyma.03G028800	METHIONINE AMINOPEPTIDASE 1
21	Glyma.16G063200	GLUCOSE-6-PHOSPHATE 1-DEHYDROGENASE G6PD
22	Glyma.17G008000	AUXIN-INDUCED IN ROOT CULTURES PROTEIN 12
23	Glyma.12G217400	DEHYDRATION-RESPONSIVE PROTEIN RD22
24	Glyma.18G091500	ALCOHOL DEHYDROGENASE-RELATED
25	Glyma.02G199300	Transcriptional repressor, ovate
26	Glyma.01G171100	PEROXIDASE 36-RELATED
27	Glyma.16G017500	Flavanone 3-dioxygenase
28	Glyma.12G217400	DEHYDRATION-RESPONSIVE PROTEIN RD22
29	Glyma.09G049100	CYTOCHROME P450 81D1-RELATED
30	Glyma.10G143500	ASPARTYL PROTEASES
31	Glyma.12G024700	PEPTIDYL-PROLYL CIS-TRANS ISOMERASE CYP18-3-RELATED
32	Glyma.15G185800	1,4-DIHYDROXY-2-NAPHTHOYL-COA THIOESTERASE 1
33	Glyma.06G004800	Phosphatidylinositol diacylglycerol-lyase / Phosphatidylinositol phospholipase C
34	Glyma.12G217400	DEHYDRATION-RESPONSIVE PROTEIN RD22
35	Glyma.15G011700	GENOMIC DNA, CHROMOSOME 3
36	Glyma.17G030200	Pathogenesis-related protein Bet v I family (Bet_v_1)
37	Glyma.12G019700	ALCOHOL DEHYDROGENASE-RELATED
38	Glyma.19G008300	2-methylene-furan-3-one reductase / Enone oxidoreductase
39	Glyma.15G259600	CGI-12 PROTEIN-RELATED
40	Glyma.07G044300	ETHYLENE-RESPONSIVE TRANSCRIPTION FACTOR ERF071-RELATED
41	Glyma.11G189100	PREPHENATE DEHYDRATASE P PROTEIN
42	Glyma.13G336200	TRIOSEPHOSPHATE ISOMERASE, CYTOSOLIC
43	Glyma.05G057100	Hydrophobic seed protein (Hydrophob_seed)
44	Glyma.13G196200	ASPARTYL PROTEASE FAMILY PROTEIN-RELATED
45	Glyma.15G177800	cathepsin H (CTSH)
46	Glyma.10G248900	HALOACID DEHALOGENASE-LIKE HYDROLASE
47	Glyma.07G057300	HISTONE H3-LIKE CENTROMERIC PROTEIN A
48	Glyma.14G222700	prolyl oligopeptidase
49	Glyma.17G239000	CYSTEINE PROTEASE FAMILY C1-RELATED
50	Glyma.05G089000	elongation factor 1-alpha (EEF1A)
51	Glyma.01G106000	GLUTATHIONE S-TRANSFERASE U1-RELATED
52	Glyma.13G048800	endo-1,3(4)-beta-glucanase
53	Glyma.02G239700	small subunit ribosomal protein S26e (RP-S26e, RPS26)
54	Glyma.15G171800	RNA HELICASE
55	Glyma.11G218700	pyridoxine kinase (pdxK, pdxY)
56	Glyma.19G263100	K+ POTASSIUM TRANSPORTER
57	Glyma.03G122000	Cytochrome P450
58	Glyma.17G254900	cysteine proteinase 15A (LOC547893)
59	KDEL-tailed cysteine endopeptidase	KDEL-tailed cysteine endopeptidase
60	Glyma.10G233500	U-BOX DOMAIN-CONTAINING PROTEIN 32
61	Glyma.14G031700	WD-REPEAT PROTEIN-LIKE
62	Glyma.07G214700	O-METHYLTRANSFERASE-RELATED
63	Glyma.15G072900	allantoinase (allB)
64	Glyma.15G227600	large subunit ribosomal protein L11e (RP-L11e, RPL11)
65	Glyma.11G215500	GLUTAMINE SYNTHETASE
66	Glyma.15G009500	LACTOYLGLUTATHIONE LYASE GLYOXALASE I
67	Glyma.15G131400	Stress up-regulated Nod 19 (SURNod19)
68	Glyma.09G127700	GLUCOSYL/GLUCURONOSYL TRANSFERASES
69	Glyma.07G182100	beta-ureidopropionase (UPB1)
70	Glyma.11G248700	urease (URE)
71	Glyma.15G131400	Stress up-regulated Nod 19 (SURNod19)
72	Glyma.05G115000	RAS-RELATED PROTEIN RABB1B
73	Glyma.13G087500	FASCIN
74	Glyma.06G104600	DnaJ homolog subfamily C member 7 (DNAJC7)
75	Glyma.05G214200	V-type H+-transporting ATPase subunit E (ATPeV1E, ATP6E)
76	Glyma.13G196200	ASPARTYL PROTEASE FAMILY PROTEIN-RELATED
77	Glyma.08G222600	GENOMIC DNA, CHROMOSOME 3, P1 CLONE: MXL8
78	Glyma.17G254900	CYSTEINE PROTEASE FAMILY C1-RELATED
79	Glyma.06G102000	Phosphate-induced protein 1
80	Glyma.06G186900	NADH-ubiquinone reductase complex 1 MLRQ subunit (B12D)
81	Glyma.19G063300	COMPASS component SWD2 (WDR82, SWD2, CPS35)
82	Glyma.12G065600	Ras-related protein Rab-8A (RAB8A, MEL)
83	Glyma.05G214100	V-type H+-transporting ATPase subunit E (ATPeV1E, ATP6E)
84	Glyma.06G186900	NADH-ubiquinone reductase complex 1 MLRQ subunit (B12D)
85	Glyma.08G343100	ADRENODOXIN-LIKE PROTEIN, MITOCHONDRIAL
86	Glyma.15G142400	Glucan endo-1,3-beta-D-glucosidase / Laminarinase
87	Glyma.11G248700	urease
88	Glyma.06G186900	NADH-ubiquinone reductase complex 1 MLRQ subunit (B12D)
89	Glyma.06G186900	NADH-ubiquinone reductase complex 1 MLRQ subunit (B12D)
90	Glyma.07G084000	DNA-directed RNA polymerases I, II, and III subunit RPABC1 (RPB5, POLR2E)
91	Glyma.17G030200	Pathogenesis-related protein Bet v I family (Bet_v_1)
92	Glyma.18G040000	DELLA PROTEIN RGL1-RELATED

## Sheet: Sheet2
	Glyma.18G291500
	Glyma.20G129300
	Glyma.04G221300
	Glyma.03G100800
	Glyma.08G092800
	Glyma.12G217300
	Glyma.02G264600
	Glyma.08G092800
	Glyma.02G064200
	Glyma.09G127700
	Glyma.08G170100
	Glyma.10G242600
	Glyma.15G177800
	Glyma.07G084000
	Glyma.18G040000
	Glyma.11G189100
	Glyma.04G221300
	Glyma.02G262500
	Glyma.02G025900
	Glyma.03G028800
	Glyma.16G063200
	Glyma.17G008000
	Glyma.12G217400
	Glyma.18G091500
	Glyma.02G199300
	Glyma.01G171100
	Glyma.16G017500
	Glyma.12G217400
	Glyma.09G049100
	Glyma.10G143500
	Glyma.12G024700
	Glyma.15G185800
	Glyma.06G004800
	Glyma.12G217400
	Glyma.15G011700
	Glyma.17G030200
	Glyma.12G019700
	Glyma.19G008300
	Glyma.15G259600
	Glyma.07G044300
	Glyma.11G189100
	Glyma.13G336200
	Glyma.05G057100
	Glyma.13G196200
	Glyma.15G177800
	Glyma.10G248900
	Glyma.07G057300
	Glyma.14G222700
	Glyma.17G239000
	Glyma.05G089000
	Glyma.01G106000
	Glyma.13G048800
	Glyma.02G239700
	Glyma.15G171800
	Glyma.11G218700
	Glyma.19G263100
	Glyma.03G122000
	Glyma.17G254900
	Glyma.10G233500
	Glyma.14G031700
	Glyma.07G214700
	Glyma.15G072900
	Glyma.15G227600
	Glyma.11G215500
	Glyma.15G009500
	Glyma.15G131400
	Glyma.09G127700
	Glyma.07G182100
	Glyma.11G248700
	Glyma.15G131400
	Glyma.05G115000
	Glyma.13G087500
	Glyma.06G104600
	Glyma.05G214200
	Glyma.13G196200
	Glyma.08G222600
	Glyma.17G254900
	Glyma.06G102000
	Glyma.06G186900
	Glyma.19G063300
	Glyma.12G065600
	Glyma.05G214100
	Glyma.06G186900
	Glyma.08G343100
	Glyma.15G142400
	Glyma.11G248700
	Glyma.06G186900
	Glyma.06G186900
	Glyma.07G084000
	Glyma.17G030200
	Glyma.18G040000
	Glyma.18G022700
	Glyma.18G022400
	Glyma.18G022500
